# Supplementary material for: Network Pharmacology-Based Exploration on the Intervention of Qinghao Biejia Decoction on the Inflammation-Carcinoma Transformation Process of Chronic Liver Disease via MAPK and PI3k/AKT Pathway
Source: Biomed Res Int. 2022 Oct 14;2022:9202128. doi: 10.1155/2022/9202128 (PMC9586778; doi:10.1155/2022/9202128)
Supplement: Supplementary Materials — Supplementary data associated with this article can be found in the appendix. Supplementary file 1 shows the compounds and their associated targets for QBD and Supplementary files 2-8 show the associated targets for CLD. [file 9202128.f1.zip]

Archive with 11 entries (11 files):
- ALD target.pdf
- HC target.pdf
- LC target.pdf
- Supplement 1-Compoud.pdf
- Supplement 2-HCC target.pdf
- Supplement 3-NAFLD target.pdf
- Supplement 4-ALD target.pdf
- Supplement 5-HB target.pdf
- Supplement 6-HC target.pdf
- Supplement 7-HF target.pdf
- Supplement 8-LC target.pdf
